# Supplementary material for: Formulation Development and Evaluation of Pravastatin-Loaded Nanogel for Hyperlipidemia Management
Source: Gels. 2022 Jan 28;8(2):81. doi: 10.3390/gels8020081 (PMC8871575; doi:10.3390/gels8020081)
Supplement: Supplementary file 1 [file gels-08-00081-s001.zip]

Archive with 1 entries (1 files):
- gels-1425947-supplementary.pdf
